# Supplementary material for: Tyrosine nitration of cytosolic peroxidase is probably triggered as a long distance signaling response in sunflower seedling cotyledons subjected to salt stress
Source: PLoS One. 2018 May 16;13(5):e0197132. doi: 10.1371/journal.pone.0197132 (PMC5955538; doi:10.1371/journal.pone.0197132)
Supplement: S1 Dataset — (XLSX) [file pone.0197132.s001.xlsx]

## Sheet: Sheet1
				x 10-3	x 10-3	x 10-3	x 10-3		x 10-6
	0 min	5 min	ΔA	ΔC	Rate of reaction	Enzyme activity	Specific activity		Average	STD	standard error
2d (0)	0.048	0.418	0.37	0.0327434	0.00654867	0.019646	0.0019646	1.96	1.99667	0.0329983	0.0190742
	0.046	0.42	0.374	0.0330973	0.00661947	0.0198584	0.00198584	1.99
	0.042	0.426	0.384	0.0339823	0.00679646	0.0203894	0.00203894	2.04
			0	0	0	0	0
(0) 125 SNP	0.047	0.457	0.41	0.0362832	0.00725664	0.0217699	0.00217699	2.18	2.19333	0.0339935	0.0196494
	0.036	0.442	0.406	0.0359292	0.00718584	0.0215575	0.00215575	2.16
	0.038	0.459	0.421	0.0372566	0.00745133	0.022354	0.0022354	2.24
			0	0	0	0	0
(0) 250 SNP	0.045	0.527	0.482	0.0426549	0.00853097	0.0255929	0.00255929	2.56	2.52667	0.0402768	0.0232814
	0.056	0.522	0.466	0.0412389	0.00824779	0.0247434	0.00247434	2.47
	0.052	0.532	0.48	0.0424779	0.00849558	0.0254867	0.00254867	2.55
			0	0	0	0	0
(0) 500 SNP	0.028	0.587	0.559	0.049469	0.00989381	0.0296814	0.00296814	2.97	2.90333	0.0531246	0.0307079
	0.029	0.576	0.547	0.0484071	0.00968142	0.0290442	0.00290442	2.9
	0.034	0.569	0.535	0.0473451	0.00946903	0.0284071	0.00284071	2.84
			0	0	0	0	0
(0) 125 AG	0.035	0.376	0.341	0.030177	0.0060354	0.0181062	0.00181062	1.81	1.81	0.00816497	0.00471963
	0.02	0.362	0.342	0.0302655	0.0060531	0.0181593	0.00181593	1.82
	0.045	0.385	0.34	0.0300885	0.0060177	0.0180531	0.00180531	1.8
			0	0	0	0	0
(0) 250 AG	0.021	0.301	0.28	0.0247788	0.00495575	0.0148673	0.00148673	1.49	1.56333	0.054365	0.0314249
	0.025	0.323	0.298	0.0263717	0.00527434	0.015823	0.0015823	1.58
	0.02	0.325	0.305	0.0269912	0.00539823	0.0161947	0.00161947	1.62
			0	0	0	0	0
(0) 500 AG	0.035	0.293	0.258	0.0228319	0.00456637	0.0136991	0.00136991	1.37	1.33	0.0637704	0.0368615
	0.026	0.286	0.26	0.0230088	0.00460177	0.0138053	0.00138053	1.38
	0.03	0.264	0.234	0.020708	0.00414159	0.0124248	0.00124248	1.24
			0	0	0	0	0
(0) 125 cPTIO	0.035	0.452	0.417	0.0369027	0.00738053	0.0221416	0.00221416	2.214	2.178	0.0267333	0.0154527
	0.025	0.429	0.404	0.0357522	0.00715044	0.0214513	0.00214513	2.15
	0.012	0.421	0.409	0.0361947	0.00723894	0.0217168	0.00217168	2.17
			0	0	0	0	0
(0) 250 cPTIO	0.042	0.484	0.442	0.039115	0.00782301	0.023469	0.0023469	2.35	2.35	0.0816497	0.0471963
	0.034	0.496	0.462	0.040885	0.00817699	0.024531	0.0024531	2.45
	0.084	0.507	0.423	0.0374336	0.00748673	0.0224602	0.00224602	2.25
			0	0	0	0	0
(0) 500 cPTIO	0.025	0.501	0.476	0.0421239	0.00842478	0.0252743	0.00252743	2.53	2.57	0.0374166	0.0216281
	0.036	0.518	0.482	0.0426549	0.00853097	0.0255929	0.00255929	2.56
	0.028	0.521	0.493	0.0436283	0.00872566	0.026177	0.0026177	2.62
2d (0)	0.048	0.206	0.158	0.0139823	0.00699115	0.0209735	0.00209735	2.09	2.17333	0.0793025	0.0458396
	0.04	0.212	0.172	0.0152212	0.00761062	0.0228319	0.00228319	2.28
	0.054	0.216	0.162	0.0143363	0.00716814	0.0215044	0.00215044	2.15
			0	0	0	0	0
(0) 125 DETA	0.054	0.289	0.235	0.0207965	0.0103982	0.0311947	0.00311947	3.12	3.06333	0.124989	0.0722479
	0.036	0.254	0.218	0.019292	0.00964602	0.0289381	0.00289381	2.89
	0.026	0.266	0.24	0.0212389	0.0106195	0.0318584	0.00318584	3.18
			0	0	0	0	0
(0) 250 DETA	0.022	0.321	0.299	0.0264602	0.0132301	0.0396903	0.00396903	3.97	4.24	0.233666	0.135067
	0.035	0.352	0.317	0.0280531	0.0140265	0.0420796	0.00420796	4.21
	0.06	0.402	0.342	0.0302655	0.0151327	0.0453982	0.00453982	4.54
			0	0	0	0	0
(0) 500 DETA	0.028	0.398	0.37	0.0327434	0.0163717	0.049115	0.0049115	4.91	4.91	0.0653197	0.0377571
	0.024	0.388	0.364	0.0322124	0.0161062	0.0483186	0.00483186	4.83
	0.014	0.39	0.376	0.0332743	0.0166372	0.0499115	0.00499115	4.99
			0	0	0	0	0
(0) SNP boiled	0.039	0.198	0.159	0.0140708	0.0070354	0.0211062	0.00211062	2.11	2.02333	0.0956847	0.0553091
	0.035	0.191	0.156	0.0138053	0.00690265	0.020708	0.0020708	2.07
	0.04	0.183	0.143	0.0126549	0.00632743	0.0189823	0.00189823	1.89

## Sheet: Sheet2
				x 10-3	x 10-3	x 10-6	x 10-6		x 10-6
	0 min	5 min	ΔA	ΔC	Rate of reaction	Enzyme activity	Specific activity		Average	STD	standard error
2d (120)	0.06	0.394	0.334	0.0295575	0.0059115	0.0177345	0.00177345	1.77	1.81667	0.0368179	0.021282
	0.061	0.403	0.342	0.0302655	0.0060531	0.0181593	0.00181593	1.82
	0.053	0.403	0.35	0.0309735	0.00619469	0.0185841	0.00185841	1.86
			0	0	0	0	0
(120) 125 SNP	0.056	0.501	0.445	0.0393805	0.00787611	0.0236283	0.00236283	2.36	2.31	0.0454606	0.0262778
	0.059	0.495	0.436	0.0385841	0.00771681	0.0231504	0.00231504	2.32
	0.068	0.492	0.424	0.0375221	0.00750442	0.0225133	0.00225133	2.25
			0	0	0	0	0
(120) 250 SNP	0.038	0.611	0.573	0.050708	0.0101416	0.0304248	0.00304248	3.04	3.00333	0.0262467	0.0151715
	0.034	0.597	0.563	0.049823	0.0099646	0.0298938	0.00298938	2.99
	0.041	0.603	0.562	0.0497345	0.0099469	0.0298407	0.00298407	2.98
			0	0	0	0	0
(120) 500 SNP	0.035	0.676	0.641	0.0567257	0.0113451	0.0340354	0.00340354	3.4	3.35667	0.0329983	0.0190742
	0.03	0.655	0.625	0.0553097	0.0110619	0.0331858	0.00331858	3.32
	0.038	0.67	0.632	0.0559292	0.0111858	0.0335575	0.00335575	3.35
			0	0	0	0	0
(120) 125 AG	0.036	0.266	0.23	0.020354	0.0040708	0.0122124	0.00122124	1.22	1.25667	0.0590668	0.0341427
	0.022	0.274	0.252	0.0223009	0.00446018	0.0133805	0.00133805	1.34
	0.03	0.257	0.227	0.0200885	0.0040177	0.0120531	0.00120531	1.21
			0	0	0	0	0
(120) 250 AG	0.034	0.211	0.177	0.0156637	0.00313274	0.00939823	0.000939823	0.94	1.04	0.0748331	0.0432562
	0.04	0.24	0.2	0.0176991	0.00353982	0.0106195	0.00106195	1.06
	0.023	0.234	0.211	0.0186726	0.00373451	0.0112035	0.00112035	1.12
			0	0	0	0	0
(120) 500 AG	0.043	0.198	0.155	0.0137168	0.00274336	0.00823009	0.000823009	0.82	0.77	0.0355903	0.0205724
	0.045	0.184	0.139	0.0123009	0.00246018	0.00738053	0.000738053	0.74
	0.049	0.19	0.141	0.0124779	0.00249558	0.00748673	0.000748673	0.75
			0	0	0	0	0
(120) 125 cPTIO	0.023	0.373	0.35	0.0309735	0.00619469	0.0185841	0.00185841	1.86	1.87	0.0374166	0.0216281
	0.034	0.395	0.361	0.0319469	0.00638938	0.0191681	0.00191681	1.92
	0.034	0.379	0.345	0.030531	0.00610619	0.0183186	0.00183186	1.83
			0	0	0	0	0
(120) 250 cPTIO	0.014	0.321	0.307	0.0271681	0.00543363	0.0163009	0.00163009	1.63	1.68	0.0454606	0.0262778
	0.023	0.352	0.329	0.029115	0.00582301	0.017469	0.0017469	1.74
	0.053	0.368	0.315	0.0278761	0.00557522	0.0167257	0.00167257	1.67
			0	0	0	0	0
(120) 500 cPTIO	0.054	0.354	0.3	0.0265487	0.00530973	0.0159292	0.00159292	1.59	1.59	0.0244949	0.0141589
	0.057	0.362	0.305	0.0269912	0.00539823	0.0161947	0.00161947	1.62
	0.065	0.358	0.293	0.0259292	0.00518584	0.0155575	0.00155575	1.56
			0	0	0	0	0
2d (120)	0.05	0.259	0.209	0.0184956	0.00924779	0.0277434	0.00277434	2.77	2.61	0.139523	0.0806491
	0.048	0.246	0.198	0.0175221	0.00876106	0.0262832	0.00262832	2.63
	0.028	0.211	0.183	0.0161947	0.00809735	0.024292	0.0024292	2.43
			0	0	0	0	0
(120) 125 DETA	0.031	0.285	0.254	0.0224779	0.0112389	0.0337168	0.00337168	3.37	3.40667	0.0817856	0.0472749
	0.04	0.291	0.251	0.0222124	0.0111062	0.0333186	0.00333186	3.33
	0.027	0.292	0.265	0.0234513	0.0117257	0.035177	0.0035177	3.52
			0	0	0	0	0
(120) 250 DETA	0.047	0.348	0.301	0.0266372	0.0133186	0.0399558	0.00399558	3.99	3.95667	0.197372	0.114088
	0.032	0.311	0.279	0.0246903	0.0123451	0.0370354	0.00370354	3.7
	0.041	0.356	0.315	0.0278761	0.0139381	0.0418142	0.00418142	4.18
			0	0	0	0	0
(120) 500 DETA	0.02	0.359	0.339	0.03	0.015	0.045	0.0045	4.5	4.75	0.204124	0.117991
	0.034	0.392	0.358	0.0316814	0.0158407	0.0475221	0.00475221	4.75
	0.04	0.417	0.377	0.0333628	0.0166814	0.0500442	0.00500442	5
			0	0	0	0	0
(120) SNP boiled	0.064	0.224	0.16	0.0141593	0.00707965	0.0212389	0.00212389	2.12	1.95667	0.121198	0.0700565
	0.073	0.211	0.138	0.0122124	0.00610619	0.0183186	0.00183186	1.83
	0.055	0.2	0.145	0.0128319	0.00641593	0.0192478	0.00192478	1.92

## Sheet: Sheet3
Control (-NaCl)	1.99667	0.0190742
Control (+NaCl)	1.81667	0.021282

## Sheet: Sheet4
SNP	0	125	250	500
0	1.99667	2.19333	2.52667	2.90333
120	1.81667	2.31	3.00333	3.35667
		0	120
		0.0190742	0.021282
		0.0196494	0.0262778
		0.0232814	0.0151715
		0.0307079	0.0190742
AG	0	120	250	500
0	1.99667	1.81	1.56333	1.33
120	1.81667	1.25667	1.04	0.77
		0	120
		0.0190742	0.021282
		0.0613552	0.0242193
		0.0259937	0.0424767
		0.024974	0.0563069
cPTIO	0	125	250	500
0	1.99667	2.178	2.35	2.57
120	1.81667	1.87	1.68	1.59
		0	120
		0.0190742	0.021282
		0.0154527	0.0216281
		0.0471963	0.0262778
		0.0216281	0.0141589
SNP	0	125	250	500	SNP boiled
0	1.99667	2.19333	2.52667	2.90333	2.02
120	1.81667	2.31	3.00333	3.35667	1.96
DETA (0)	2.17333	3.06333	4.24	4.91
DETA (120)	2.61	3.40667	3.95667	4.75
		0.0458396	0.0806491
		0.0722479	0.0472749
		0.135067	0.114088
		0.0377571	0.117991
		0.0190742	0.021282
		0.0196494	0.0262778
		0.0232814	0.0151715
		0.0307079	0.0190742
		0.0553091	0.0700565

## Sheet: Sheet5
SNP	relative
	(-) NaCl	(+) NaCl	1.99667	1.81667
125	109.85	127.156	2.19333	2.31
250	126.544	165.321	2.52667	3.00333
500	145.409	184.771	2.90333	3.35667
AG	relative
	(-) NaCl	(+) NaCl	1.99667	1.81667
125	90.6511	69.1743	1.81	1.25667
250	78.2972	57.2477	1.56333	1.04
500	66.611	42.3853	1.33	0.77
cPTIO	relative
	(-) NaCl	(+) NaCl	1.99667	1.81667
125	109.082	102.936	2.178	1.87
250	117.696	92.4771	2.35	1.68
500	128.715	87.5229	2.57	1.59
